# Supplementary material for: Investigation of Laser-Induced Graphene (LIG) on a Flexible Substrate and Its Functionalization by Metal Doping for Gas-Sensing Applications
Source: Int J Mol Sci. 2024 Jan 18;25(2):1172. doi: 10.3390/ijms25021172 (PMC10816167; doi:10.3390/ijms25021172)
Supplement: Supplementary file 1 [file ijms-25-01172-s001.zip]

Archive with 1 entries (1 files):
- ijms-2824028-supplementary.pdf
